# Supplementary material for: A Compendium of Syngeneic, Transplantable Pediatric High-Grade Glioma Models Reveals Subtype-Specific Therapeutic Vulnerabilities
Source: Cancer Discov. 2023 Apr 3;13(7):1592–615. doi: 10.1158/2159-8290.CD-23-0004 (PMC10326601; doi:10.1158/2159-8290.CD-23-0004)
Supplement: Supplementary Table 4 — Quality control and filtering of snRNA-seq data. [file cd-23-0004_supplementary_table_4_suppst2.xlsx]

## Sheet: Sheet1
Sample	Min. # detected genes (Greater of 400 or 2 sd below mean)	Max. # detected genes (2 sd above mean)	Max. # UMIs (2 sd above mean)	Max. % mitochondrial (Greater of 5% or 2 sd above mean, up to 10%)	Mean # UMIs post-QC	Mean # detected genes post-QC	Mean % mitochondrial post-QC	Number of cells post-QC	Proportion of cells retained post-QC
KNF replicate 1	400	2382	5299	7	2100.84	1239.03	2.02	25466	0.91
KNF replicate 2	400	2032	3963	5	1595.66	1061.29	0.21	43389	0.96
KNF replicate 3	400	3141	8055	7	2460.31	1476.83	1.75	25105	0.92
KPP replicate 1	400	4135	12306	5	3338.31	1746.16	0.25	15537	0.95
KPP replicate 2	400	4037	10736	5	2791.82	1592.69	0.66	15942	0.94
KPPMPIK replicate 1	400	2697	6716	10	2024.24	1168.99	5.95	6396	0.55
KPPMPIK replicate 2	400	3367	11784	5	2851.84	1427.05	0.1	5860	0.93
