# Supplementary material for: A Compendium of Syngeneic, Transplantable Pediatric High-Grade Glioma Models Reveals Subtype-Specific Therapeutic Vulnerabilities
Source: Cancer Discov. 2023 Apr 3;13(7):1592–615. doi: 10.1158/2159-8290.CD-23-0004 (PMC10326601; doi:10.1158/2159-8290.CD-23-0004)
Supplement: Supplementary Table 5 — Cell type ontologies derived from snRNA-seq data. [file cd-23-0004_supplementary_table_5_suppst3.xlsx]

## Sheet: Sheet1
Reference	Consensus label	Cell type class	Full label name
Jessa	ASEP	Glial progenitors	Astro-ependymal progenitors
Jessa	ASTP-P	Glial progenitors	Astrocytic progenitors (proliferating)
Jessa	ASTR	Astrocytes	Astrocytes
van Hove	B_cells	Immune	B cells
van Hove	cDC1	Immune	Conventional dendritic cells 1
van Hove	cDC2	Immune	Conventional dendritic cells 2
Jessa	CEXN	Neurons	Cortical excitatory neurons
Jessa	CJRZN	Neurons	Cajal-Retzius cells
Jessa	CPLX	Other	Choroid plexus
Jessa	DRGC-P	RGC	Dorsal radial glial cells (proliferating)
Jessa	ENDO	Vascular	Endothelial
Jessa	EPEN	Ependymal	Ependymal
Jessa	EPENP	Ependymal	Ependymal progenitors
Jessa	GABAN	Neurons	GABAergic interneurons
Jessa	GLIP	Glial progenitors	Gliogenic progenitors
Jessa	GRGC-P	RGC	Gliogenic progenitors (proliferating)
van Hove	ILC	Immune	Innate lymphoid cells
Jessa	INIP-P	Neuronal progenitors	Inhibitory neuron intermediate progenitor cells (proliferating)
Jessa	MAC	Immune	Macrophages
van Hove	Macrophages	Immune	Macrophages
Jessa	MFN	Neurons	Mossy fibre neurons
Jessa	MGL	Immune	Microglia
van Hove	Microglia	Immune	Microglia
van Hove	migDC	Immune	Migratory DCs
Jessa	MNG	Other	Meninges
Jessa	MOL	Oligodendrocytes	Mature oligodendrocytes
van Hove	Monocytes_Mdc	Immune	Monocytes and monocyte-derived cells
Jessa	NEUR	Neurons	Other neurons
van Hove	Neutrophils	Immune	Neutrophils
Jessa	NFOL	Oligodendrocytes	Newly-forming oligodendrocytes
van Hove	NK_cells	Immune	Natural killer cells
Jessa	OPAS-P	Glial progenitors	OPC & astrocytic progenitors (proliferating)
Jessa	OPC	OPC	Oligodendrocyte precursor cells
Jessa	OPC-P	OPC	Oligodendrocyte precursor cells (proliferating)
van Hove	pDC	Immune	Plasmacytoid dendritic cells
Jessa	PERI	Vascular	Pericytes
Jessa	PEXN	Neurons	Pons excitatory neurons
Jessa	PINH	Neurons	Pons inhibitory neurons
Jessa	RGC-P	RGC	Radial glial cells (proliferating)
Jessa	RGLRP-P	RGC	RGC (proliferating) and lower rhombic lip precursors
Jessa	SERN	Neurons	Pons serotonergic neurons
Jessa	SMSN	Neurons	GABAergic medium spiny neurons (MSN) of the striatum
van Hove	T_NKT_cells	Immune	T and NKT cells
Jessa	UBCN	Neurons	Unipolar brush cells of the dorsal cochlear nucleus
Jessa	VLM	Vascular	Vascular leptomeningeal cells
Jessa	VRGC	RGC	Ventral radial glial cells
van Hove	yd_T_cells	Immune	Gamma delta T cells
