# Supplementary material for: A Compendium of Syngeneic, Transplantable Pediatric High-Grade Glioma Models Reveals Subtype-Specific Therapeutic Vulnerabilities
Source: Cancer Discov. 2023 Apr 3;13(7):1592–615. doi: 10.1158/2159-8290.CD-23-0004 (PMC10326601; doi:10.1158/2159-8290.CD-23-0004)
Supplement: Supplementary Table 6 — ssGEA signatures derived from snRNA-seq data. [file cd-23-0004_supplementary_table_6_suppst4.xlsx]

## Sheet: Extended_Data_3_ssGSEA_signatur
H3.3 K27M HGG (vs H3.1 K27M HGG)	H3.1 K27M HGG (vs H3.3 K27M HGG)	EZHIP PFA (vs H3.3 K27M HGG)	G34R/V HGG (vs H3.3 K27M HGG)
Abcb4	Entpd2	Pax6	Arx
Tktl1	Drd4	Slc6a13	Dlx6
Efcab1	Pax2	Zic2	Syne2
Il17rb	Trp53inp2	Alx4	Scgn
Abcb11	Srcap	Prdm6	Orc1
Cacng5	Srcap	Slc12a1	Pthlh
Rarb	Fat2	Wnt11	Orc6
BC061194	Slc17a9	Pthlh	Tbx15
Fap	Rspo4	Ccdc114	Myo3a
Hoxa9	Foxf1	Ghrhr	Slc32a1
Moxd1	Evx1	Gdf10	Crym
C1qtnf3	Atn1	Rnf43	Dlx5
Apmap	Efhd1	Gpr133	Rab34
Chrdl1	Vax2	Galnt3	Cdca3
Sfrp1	Atp6v1b1	Armc2	Nr2e1
Wnt5b	Tgfb3	Socs2	Otx1
Pappa2	Gpr68	Gm9847	Dlx2
Rhou	Hs3st2	Cpxm2	Vax2
Nxph1	Pacsin1	Clybl	Atp6v1b1
Arl4a	Barhl1	Pdlim4	Onecut2
Neurod4	Klf2	Zic5	Slc25a2
Gdap1l1	Wfikkn1	Fhad1	Socs2
Flrt3	Gng13	Boc	Gm9847
Rasl11b	Cbfa2t3	Adamts16	Tbx2
Postn	Caly	Cnpy1	Cenpk
Klrc1	Pdlim4	Rspo2	Hoxc13
Rab33a	Sypl2	Ttc12	Pck1
Pdgfra	Ankrd53	Mkx	Hoxd13
Grhpr	Cpne9	Ttc18	Tmem2
Igfbpl1	Dok3	Igf2bp1	Nkx2-1
Hist1h2ak	Ano7	Msx1	Gad2
Hist1h2ae	St8sia6	Hcn1	Cdk15
Mgarp	Ctf1	Frem1	Abcc12
Tmem132b	Ankrd9	1110017D15Rik	Dmrta2
Rlbp1	Slc5a11	Tc2n	Dlx1
Cnga3	Zfp385a	Plekha7	Fancd2
Abca12	Vsnl1	Axin2	Gins4
Arhgap36	Gm1758	Ankk1	Clec4f
E130309F12Rik	Creld1	Zic4	1600002H07Rik
Ptpro	Ppp1r14a	Fgd6	Aknad1
Slc16a12	Srrm2	Gm973	Klhdc8a
Bcl2l11	Rspo1	Olfml1	Exo5
Car10	Neurod2	Ifne	Sp8
Timp4	Glis1	Ntf3	Cpa6
Bmper	Slco3a1	Lipo2	Tac2
Gm11992	Hic1	Gm8975	Proca1
Armc3	Gpr4	Gm5097	Slc38a11
Slc7a3	Tmprss9	Lipo4	Emx2
Clmp	Ctxn1	Lipo1	4833420G17Rik
Wdr16	Zbtb7a		Metap1d
Tekt1	Yod1		Foxg1
Gbx2	S1pr5		Fzd8
Hspb3	Cdr1		Slc9a4
Lrrn3	6330408A02Rik		Tigit
Lpl	Muc1		Traip
Rprm	Samd11		Cpne4
Maged1	Pax5		Ephb4
Asb18	Slc6a17		Foxd1
Frem3	Opalin
Opcml	Prrt1
Macc1	Cldn9
Emilin3	Gm996
Dlk1	Ceacam9
Rpl12	Spesp1
Rps4x	Gm22676
Klre1
Klri1
Col28a1
Olfr13
Klrc2
C1qtnf3
